# Supplementary material for: Hierarchical Multi-Scale Coupled Periodical Photonic and Plasmonic Nanopatterns Inscribed by Femtosecond Laser Pulses in Lithium Niobate
Source: Nanomaterials (Basel). 2022 Dec 4;12(23):4303. doi: 10.3390/nano12234303 (PMC9739945; doi:10.3390/nano12234303)
Supplement: Supplementary file 1 [file nanomaterials-12-04303-s001.zip]

Archive with 1 entries (1 files):
- nanomaterials-2053317-supplementary.pdf
